# Supplementary material for: Breathing, postural stability, and psychological health: a study to explore triangular links
Source: Front Bioeng Biotechnol. 2024 Apr 2;12:1347939. doi: 10.3389/fbioe.2024.1347939 (PMC11018994; doi:10.3389/fbioe.2024.1347939)
Supplement: Supplementary file 1 [file DataSheet1.XLSX]

## Sheet: Breathing
Subject ID	State	Eyes	Gender	VT Pul RC Tidial Volume MeanM	VT Pul RC Tidial Volume MeanS	VT Ab RC Tidial Volume MeanM	VT Ab RC Tidial Volume MeanS	VT Abd Tidial Volume MeanM	VT Abd Tidial Volume MeanS	1000 x Tidial Volume	Pul RC percentage	Pul RC S percentage	Ab RC Percentage	Ab RC S Percentage	AbdominalPercent	Abdominal_S_Percent	Breathing50%	Breathing60%
BY100	Normal	Closed	Female	0.225	0.064	0.061	0.013	0.132	0.032	417.385	53.8278	58.7156	14.5933	11.9266	31.5789	29.3578	PUL	PUL
BY100	Normal	Open	Female	0.292	0.099	0.117	0.026	0.167	0.039	575.86	50.6944	60.3659	20.3125	15.8537	28.9931	23.7805	PUL	PUL
BY100	Relaxed	Closed	Female	0.888	0.111	0.246	0.019	0.56	0.058	1694.1	52.4203	59.0426	14.5218	10.1064	33.0579	30.8511	PUL	PUL
BY100	Relaxed	Open	Female	0.691	0.186	0.247	0.04	0.553	0.061	1491.76	46.3447	64.8084	16.5661	13.9373	37.0892	21.2544	PUL	PUL
BY13	Normal	Closed	Male	0.6295	0.1219	0.4417	0.0914	0.4234	0.0508	1494.53	42.1183	46.1568	29.5531	34.6081	28.3286	19.2351	PUL	PUL
BY13	Normal	Open	Male	0.2001	0.0581	0.1277	0.0134	0.207	0.0236	534.869	37.4159	61.0936	23.8781	14.0904	38.7061	24.816	ABD	PUL
BY13	Relaxed	Closed	Male	0.77	0.101	0.505	0.048	0.518	0.04	1792.29	42.9448	53.4392	28.1651	25.3968	28.8901	21.164	PUL	PUL
BY13	Relaxed	Open	Male	0.6242	0.1289	0.4407	0.0926	0.419	0.0508	1483.96	42.0648	47.3375	29.6988	34.0066	28.2364	18.6559	PUL	PUL
BY14	Normal	Closed	Female	0.747	0.182	0.287	0.091	0.145	0.071	1178.37	63.3588	52.907	24.3427	26.4535	12.2986	20.6395	PUL	PUL
BY14	Normal	Open	Female	0.729	0.215	0.283	0.101	0.159	0.075	1170.67	62.2545	54.9872	24.1674	25.8312	13.5781	19.1816	PUL	PUL
BY14	Relaxed	Closed	Female	0.869	0.111	0.392	0.043	0.313	0.031	1573.94	55.2097	60	24.9047	23.2432	19.8856	16.7568	PUL	PUL
BY14	Relaxed	Open	Female	0.859	0.114	0.407	0.039	0.311	0.053	1576.13	54.4705	55.3398	25.8085	18.932	19.721	25.7282	PUL	PUL
BY18	Normal	Closed	Male	0.831	0.129	0.537	0.08	0.968	0.254	2336.53	35.5736	27.8618	22.988	17.2786	41.4384	54.8596	ABD	PUL
BY18	Normal	Open	Male	0.557	0.117	0.336	0.079	0.317	0.138	1209.47	46.0331	35.0299	27.7686	23.6527	26.1983	41.3174	PUL	PUL
BY18	Relaxed	Closed	Male	0.466	0.157	0.271	0.116	0.253	0.144	990.859	47.0707	37.6499	27.3737	27.8177	25.5556	34.5324	PUL	PUL
BY18	Relaxed	Open	Male	0.544	0.174	0.361	0.103	0.499	0.228	1403.82	38.7464	34.4554	25.7123	20.396	35.5413	45.1485	PUL	PUL
BY20	Normal	Closed	Male	0.149	0.037	0.113	0.024	0.205	0.053	467.656	31.9058	32.4561	24.197	21.0526	43.8972	46.4912	ABD	PUL
BY20	Normal	Open	Male	0.191	0.043	0.124	0.025	0.232	0.058	547.64	34.9177	34.127	22.6691	19.8413	42.4132	46.0317	ABD	PUL
BY20	Relaxed	Closed	Male	0.275	0.046	0.189	0.028	0.314	0.05	778.029	35.347	37.0968	24.2931	22.5806	40.3599	40.3226	ABD	PUL
BY20	Relaxed	Open	Male	0.313	0.153	0.19	0.041	0.297	0.078	799.021	39.125	56.25	23.75	15.0735	37.125	28.6765	PUL	PUL
BY22	Normal	Closed	Female	0.321	0.065	0.101	0.016	0.257	0.036	679.102	47.2754	55.5556	14.8748	13.6752	37.8498	30.7692	PUL	PUL
BY22	Normal	Open	Female	0.403	0.065	0.114	0.016	0.26	0.034	777.489	51.8662	56.5217	14.6718	13.913	33.462	29.5652	PUL	PUL
BY22	Relaxed	Closed	Female	0.356	0.082	0.119	0.021	0.676	0.116	1150.48	30.9296	37.4429	10.3388	9.58904	58.7315	52.968	ABD	ABD
BY22	Relaxed	Open	Female	0.438	0.165	0.154	0.054	0.65	0.155	1241.71	35.2657	44.1176	12.3994	14.4385	52.3349	41.4439	ABD	PUL
BY28	Normal	Closed	Male	0.252	0.118	0.097	0.037	0.318	0.096	667.406	37.7811	47.012	14.5427	14.741	47.6762	38.247	ABD	PUL
BY28	Normal	Open	Male	0.215	0.064	0.088	0.019	0.331	0.084	634.909	33.9117	38.3234	13.8801	11.3772	52.2082	50.2994	ABD	ABD
BY28	Relaxed	Closed	Male	1.271	0.183	0.497	0.1	0.619	0.122	2386.78	53.2468	45.1852	20.8211	24.6914	25.9321	30.1235	PUL	PUL
BY28	Relaxed	Open	Male	1.124	0.102	0.43	0.062	0.549	0.098	2103.36	53.4475	38.9313	20.447	23.6641	26.1056	37.4046	PUL	PUL
BY29	Normal	Closed	Female	0.194	0.031	0.134	0.015	0.208	0.027	535.82	36.194	42.4658	25	20.5479	38.806	36.9863	ABD	PUL
BY29	Normal	Open	Female	0.204	0.044	0.127	0.017	0.232	0.042	562.976	36.2345	42.7184	22.5577	16.5049	41.2078	40.7767	ABD	PUL
BY29	Relaxed	Closed	Female	0.41	0.132	0.216	0.059	0.399	0.106	1025.59	40	44.4444	21.0732	19.8653	38.9268	35.6902	PUL	PUL
BY29	Relaxed	Open	Female	0.408	0.125	0.208	0.043	0.449	0.091	1064.75	38.3099	48.2625	19.5305	16.6023	42.1596	35.1351	ABD	PUL
BY41	Normal	Closed	Male	0.362	0.117	0.158	0.052	0.438	0.141	957.855	37.7871	37.7419	16.4927	16.7742	45.7203	45.4839	ABD	PUL
BY41	Normal	Open	Male	0.408	0.129	0.202	0.076	0.408	0.121	1017.92	40.0786	39.5706	19.8428	23.3129	40.0786	37.1166	ABD	PUL
BY41	Relaxed	Closed	Male	0.382	0.118	0.178	0.053	0.509	0.178	1068.6	35.7343	33.8109	16.6511	15.1862	47.6146	51.0029	ABD	PUL
BY41	Relaxed	Open	Male	0.556	0.214	0.262	0.094	0.575	0.182	1392.36	39.9139	43.6735	18.8083	19.1837	41.2778	37.1429	ABD	PUL
BY42	Normal	Closed	Female	0.304	0.064	0.124	0.032	0.147	0.044	575.546	52.8696	45.7143	21.5652	22.8571	25.5652	31.4286	PUL	PUL
BY42	Normal	Open	Female	0.32	0.094	0.135	0.045	0.156	0.04	611.192	52.3732	52.514	22.0949	25.1397	25.5319	22.3464	PUL	PUL
BY42	Relaxed	Closed	Female	0.552	0.181	0.241	0.085	0.243	0.069	1035.24	53.2819	54.0299	23.2625	25.3731	23.4556	20.597	PUL	PUL
BY42	Relaxed	Open	Female	0.604	0.155	0.245	0.071	0.25	0.069	1098.93	54.9591	52.5424	22.293	24.0678	22.748	23.3898	PUL	PUL
BY45	Normal	Closed	Female	0.377	0.088	0.134	0.019	0.148	0.026	659.051	57.2079	66.1654	20.3338	14.2857	22.4583	19.5489	PUL	PUL
BY45	Normal	Open	Female	0.385	0.094	0.155	0.026	0.18	0.054	720.331	53.4722	54.023	21.5278	14.9425	25	31.0345	PUL	PUL
BY45	Relaxed	Closed	Female	0.45	0.154	0.174	0.058	0.21	0.066	834.004	53.9568	55.3957	20.8633	20.8633	25.1799	23.741	PUL	PUL
BY45	Relaxed	Open	Female	0.384	0.163	0.158	0.062	0.189	0.071	729.923	52.5308	55.0676	21.6142	20.9459	25.855	23.9865	PUL	PUL
BY46	Normal	Closed	Female	0.16	0.086	0.088	0.036	0.264	0.064	511.399	31.25	46.2366	17.1875	19.3548	51.5625	34.4086	ABD	ABD
BY46	Normal	Open	Female	0.123	0.026	0.075	0.012	0.228	0.037	425.859	28.8732	34.6667	17.6056	16	53.5211	49.3333	ABD	ABD
BY46	Relaxed	Open	Female	0.266	0.111	0.162	0.047	0.594	0.096	1022.35	26.0274	43.7008	15.8513	18.5039	58.1213	37.7953	ABD	ABD
BY58	Normal	Closed	Female	0.362	0.077	0.131	0.034	0.14	0.061	632.763	57.188	44.7674	20.6951	19.7674	22.1169	35.4651	PUL	PUL
BY58	Normal	Open	Female	0.32	0.09	0.127	0.038	0.142	0.057	589.473	54.3294	48.6486	21.562	20.5405	24.1087	30.8108	PUL	PUL
BY58	Relaxed	Closed	Female	0.617	0.132	0.212	0.056	0.152	0.044	981.086	62.895	56.8966	21.6106	24.1379	15.4944	18.9655	PUL	PUL
BY58	Relaxed	Open	Female	0.673	0.12	0.241	0.046	0.164	0.064	1078.35	62.4304	52.1739	22.3562	20	15.2134	27.8261	PUL	PUL
BY61	Normal	Closed	Male	0.641	0.137	0.451	0.091	0.483	0.111	1575.17	40.6984	40.413	28.6349	26.8437	30.6667	32.7434	PUL	PUL
BY61	Normal	Open	Male
BY61	Relaxed	Closed	Male	0.641	0.137	0.451	0.091	0.483	0.111	1575.17	40.6984	40.413	28.6349	26.8437	30.6667	32.7434	PUL	PUL
BY61	Relaxed	Open	Male	0.877	0.117	0.636	0.091	0.625	0.062	2137.43	41.0196	43.3333	29.7474	33.7037	29.2329	22.963	PUL	PUL
BY62	Normal	Closed	Male	0.433	0.135	0.203	0.065	0.339	0.062	975.048	44.4103	51.5267	20.8205	24.8092	34.7692	23.6641	PUL	PUL
BY62	Normal	Open	Male	0.433	0.094	0.211	0.05	0.365	0.077	1008.38	42.9138	42.5339	20.9118	22.6244	36.1744	34.8416	PUL	PUL
BY62	Relaxed	Closed	Male	0.732	0.196	0.303	0.074	0.527	0.105	1562.41	46.863	52.2667	19.3982	19.7333	33.7388	28	PUL	PUL
BY62	Relaxed	Open	Male	0.724	0.135	0.309	0.064	0.497	0.08	1529.08	47.3203	48.3871	20.1961	22.9391	32.4837	28.6738	PUL	PUL
BY69	Normal	Closed	Male	0.358	0.082	0.192	0.041	0.392	0.077	942.583	38.0042	41	20.3822	20.5	41.6136	38.5	ABD	PUL
BY69	Normal	Open	Male	0.464	0.175	0.241	0.1	0.426	0.118	1130.99	41.0256	44.5293	21.3086	25.4453	37.6658	30.0254	PUL	PUL
BY69	Relaxed	Closed	Male	0.426	0.133	0.277	0.039	0.51	0.115	1213.69	35.1195	46.3415	22.8359	13.5889	42.0445	40.0697	ABD	PUL
BY69	Relaxed	Open	Male	0.48	0.079	0.293	0.051	0.513	0.102	1285.7	37.325	34.0517	22.7838	21.9828	39.8911	43.9655	ABD	PUL
BY75	Normal	Closed	Male	0.515	0.131	0.311	0.096	0.543	0.154	1368.61	37.6187	34.3832	22.7173	25.1969	39.664	40.4199	ABD	PUL
BY75	Normal	Open	Male	0.593	0.102	0.349	0.058	0.615	0.102	1556.11	38.0861	38.9313	22.4149	22.1374	39.499	38.9313	ABD	PUL
BY75	Relaxed	Closed	Male	0.673	0.149	0.404	0.076	0.871	0.129	1947.22	34.5483	42.0904	20.7392	21.4689	44.7125	36.4407	ABD	PUL
BY75	Relaxed	Open	Male	0.803	0.153	0.527	0.085	0.973	0.138	2302.61	34.8676	40.6915	22.8832	22.6064	42.2492	36.7021	ABD	PUL
BY78	Normal	Closed	Female	0.628	0.105	0.26	0.043	0.457	0.075	1344.51	46.6914	47.0852	19.3309	19.2825	33.9777	33.6323	PUL	PUL
BY78	Normal	Open	Female	0.256	0.103	0.112	0.044	0.171	0.061	540.011	47.4954	49.5192	20.7792	21.1538	31.7254	29.3269	PUL	PUL
BY78	Relaxed	Closed	Female	0.56	0.1	0.247	0.023	0.451	0.056	1257.64	44.5151	55.8659	19.6343	12.8492	35.8506	31.2849	PUL	PUL
BY78	Relaxed	Open	Female	0.628	0.105	0.26	0.043	0.457	0.075	1344.51	46.6914	47.0852	19.3309	19.2825	33.9777	33.6323	PUL	PUL
BY81	Normal	Closed	Male	0.552	0.214	0.345	0.119	0.586	0.177	1482.95	37.2218	41.9608	23.2637	23.3333	39.5145	34.7059	ABD	PUL
BY81	Normal	Open	Male	0.452	0.113	0.251	0.066	0.463	0.128	1166.48	38.765	36.8078	21.5266	21.4984	39.7084	41.6938	ABD	PUL
BY81	Relaxed	Open	Male	0.603	0.096	0.312	0.054	0.529	0.074	1443.57	41.759	42.8571	21.6066	24.1071	36.6343	33.0357	PUL	PUL
BY84	Normal	Closed	Male	0.317	0.045	0.194	0.03	0.257	0.031	768.089	41.276	42.4528	25.2604	28.3019	33.4635	29.2453	PUL	PUL
BY84	Normal	Open	Male	0.321	0.045	0.209	0.027	0.249	0.034	779.728	41.2067	42.4528	26.8293	25.4717	31.9641	32.0755	PUL	PUL
BY84	Relaxed	Closed	Male	1.075	0.068	0.618	0.037	0.418	0.037	2109.99	50.9237	47.8873	29.2752	26.0563	19.801	26.0563	PUL	PUL
BY84	Relaxed	Open	Male	1.114	0.037	0.669	0.036	0.428	0.048	2211.41	50.3844	30.5785	30.2578	29.7521	19.3578	39.6694	PUL	PUL
BY89	Normal	Closed	Male	0.497	0.255	0.24	0.126	0.283	0.146	1020.61	48.7255	48.3871	23.5294	23.9089	27.7451	27.704	PUL	PUL
BY89	Normal	Open	Male	0.586	0.224	0.295	0.113	0.358	0.175	1238.57	47.2962	43.75	23.8095	22.0703	28.8943	34.1797	PUL	PUL
BY89	Relaxed	Closed	Male	0.56	0.192	0.347	0.118	0.43	0.168	1337.62	41.8848	40.1674	25.9536	24.6862	32.1616	35.1464	PUL	PUL
BY89	Relaxed	Open	Male	0.558	0.123	0.343	0.069	0.417	0.102	1317.53	42.3369	41.8367	26.0243	23.4694	31.6388	34.6939	PUL	PUL

## Sheet: Stability
Subject ID	State	Eyes	Gender	Trasversal COP displacement(mm)(m)	Trasversal COP displacement(mm)(sd)	Longitudinal COP displacement(mm)(m)	Longitudinal COP displacement(mm)(sd)	Radius(mm)(m)	Radius(mm)(sd)	Max radius(mm)	Min radius(mm)	Trasversal range(mm)	Longitudinal range(mm)	LFS (1/cm)	Equivalent area(mmq)	Equivalent radius(mm)	Speed(mm/s)(m)	Speed(mm/s)(sd)	Inertial axises(mm)(asseX)	Inertial axises(mm)(asseY)	Regression angle:()	Geographic area(mmq)	Setctors number	Tile dimension(mm)1	Tile dimension(mm)2	Sector amplitude()	Number of points	Fixed mean area(mmq)	Fixed sum area(mmq)	Sway density radius (mm)	Variable mean area(mmq)	Variable sum area(mmq)	Peak number	Filter, cut-off frequency	Peak amplitude (s) (m)	Peak amplitude (s) (sd)	Peak time (s) (m)	Peak time (s) (sd)	Peak distance (mm) (m)	Peak distance (mm) (sd)	Px spectrum, maximum peak	Px spectrum,Max Peak frequency (Hz)	Py spectrum, maximum peak	Py spectrum, Max Peak frequency (Hz)	D spectrum, maximum peak	D spectrum, Max Peak frequency (Hz)	Px spectrum, mean values	Px spectrum, mean values Freq	Py spectrum, mean values
BY100	Normal	Closed	Female	-22.3472	4.78517	27.3085	7.151	7.48781	4.24569	22.93	0.132604	33.7926	38.2563	8.77004	3319.33	32.32	8.74431	6.06562	5.06443	6.91887	0.516241	111.344	5.98911	5	5.01089	60	6	135.595	1.14476e+07	2.4345	120.582	1.01018e+07	167.873	1	0.973013	0.573941	1.0773	0.558802	6.08537	5.01652	1185.9	0.0052617	2062.38	0.0529292	388.5	0.0118381	4.41689	0.124737	11.1578
BY100	Normal	Open	Female	-28.022	4.83092	4.73099	6.78966	6.92027	4.6659	43.6883	0.247627	52.5581	46.1647	10.9355	4781.04	39.0716	9.0235	10.8488	5.13276	6.54043	6.78403	107.267	5.98911	5	5.01089	60	6	126.804	9.76205e+06	2.4345	112.321	8.50352e+06	169.873	1	1.11973	0.655067	1.0647	0.611922	5.27453	4.62761	674.889	0.0052617	1705.71	0.0333982	639.394	0.00695512	4.50056	0.190112	10.2206
BY100	Relaxed	Closed	Female	16.8849	3.33271	-32.6057	7.87396	7.12991	4.72866	24.6776	0.208788	29.9956	40.9774	8.49398	2972.68	30.4911	7.67987	5.77852	4.79149	7.02795	24.4355	107.102	5.98911	5	5.01089	60	6	93.3678	6.57459e+06	2.4345	79.1199	5.38497e+06	181.873	1	1.40293	0.996975	0.994932	0.516932	4.53774	4.64989	365.418	0.0101447	2647.85	0.00898421	971.439	0.0118381	2.19477	0.140999	13.1897
BY100	Relaxed	Open	Female	-27.303	2.58471	23.8318	5.92872	5.37927	3.60091	18.6734	0.0535436	15.2683	35.4066	13.1209	1856.4	23.6079	6.26281	4.3715	2.9059	5.68083	-2.11344	56.8159	5.98911	5	5.01089	60	6	63.3855	4.74794e+06	2.4345	55.0644	4.02459e+06	173.873	1	1.80743	0.96171	1.04038	0.510106	3.34323	3.22036	417.698	0.0052617	1495.57	0.0138662	558.525	0.00695512	1.37943	0.128791	8.19778
BY13	Normal	Closed	Male	14.2763	2.66641	37.9336	6.07878	5.35539	3.93598	30.99	0.0588186	22.3313	45.7561	21.9247	2521.9	27.926	9.96118	7.7666	6.07679	2.73836	-52.5634	59.2984	5.98911	5	5.01089	60	6	57.1475	4.42497e+06	4.9345	47.0267	3.29859e+06	198.873	1	5.572	2.85622	0.91049	0.456317	2.64116	3.07026	506.858	0.0101447	1636.42	0.00898421	649.116	0.0167201	1.4576	0.14881	8.52904
BY13	Normal	Open	Male	-2.82209	1.97887	54.7338	3.82192	3.73138	2.14213	10.7052	0.0450396	10.5333	19.0814	31.5618	1411.14	20.1766	6.43094	4.13641	3.23635	2.8499	-31.2382	38.1171	5.98911	5	5.01089	60	6	35.7668	2.69129e+06	4.9345	30.253	2.17707e+06	166.873	1	16.2618	8.67371	1.08372	0.553574	1.8747	1.57173	377.57	0.0052617	1000.03	0.0187492	339.159	0.0362521	0.882988	0.180379	4.49767
BY13	Relaxed	Closed	Male	3.24716	1.87475	38.8475	8.1165	6.90979	4.68723	24.6098	0.124128	14.0262	46.1907	12.8006	3349.94	32.4763	10.3702	6.99481	6.33499	5.44794	-43.0786	110.974	5.98911	5	5.01089	60	6	47.9238	2.62136e+06	4.9345	40.9853	2.15472e+06	195.873	1	4.09194	1.73063	0.924327	0.48755	2.75925	2.71769	136.66	0.0101447	7261.21	0.00410121	800.68	0.0167201	0.812448	0.390658	13.9182
BY13	Relaxed	Open	Male	14.1082	2.14119	51.4831	7.49608	6.63045	4.12017	19.7735	0.169639	12.0807	33.727	11.4743	2758.75	29.3031	8.61514	5.21795	7.60392	1.8015	72.9769	50.2955	5.98911	5	5.01089	60	6	49.2775	2.83225e+06	4.9345	38.904	2.03303e+06	202.873	1	15.4301	7.28578	0.892677	0.490087	1.8771	1.39901	565.807	0.0052617	6637.55	0.00410121	1653.42	0.00695512	1.00161	0.196999	12.1016
BY14	Normal	Closed	Female	18.5098	4.30848	105.351	6.84197	6.90538	4.21565	24.7989	0.184623	32.9303	43.2939	15.1942	4448.8	37.6471	12.2193	8.66816	4.60204	6.60104	6.14301	97.5722	5.98911	5	5.01089	60	6	113.042	9.40628e+06	2.4345	101.47	8.38693e+06	177.873	1	0.633462	0.263191	1.00872	0.480325	8.16672	5.87714	452.123	0.0052617	1787.29	0.0187492	423.303	0.0118381	3.59459	0.197336	10.353
BY14	Normal	Open	Female	17.5013	2.98954	71.7682	8.50287	7.49161	5.02625	33.0739	0.1162	18.2349	48.3409	9.44525	3612.71	33.7876	9.34453	6.87021	3.84499	8.05158	-10.1713	97.724	5.98911	5	5.01089	60	6	94.7683	6.55147e+06	2.4345	82.086	5.47684e+06	176.873	1	0.948912	0.483202	1.02285	0.55655	5.62546	5.23067	221.197	0.0052617	2467.99	0.0626952	600.261	0.0118381	1.79294	0.227906	15.1273
BY14	Relaxed	Closed	Female	6.28112	4.10998	62.0126	7.41605	7.31094	4.29502	34.3564	0.230698	24.1531	52.4091	10.9426	3748.82	34.4465	10.126	7.94819	5.0324	6.78268	19.8848	108.735	5.98911	5	5.01089	60	6	121.73	1.01859e+07	2.4345	106.611	8.78368e+06	186.873	1	0.793511	0.320226	0.968502	0.534799	6.13675	5.49041	1232.4	0.0052617	1577.5	0.0578122	506.482	0.0167201	3.27901	0.0958791	11.8785
BY14	Relaxed	Open	Female	0.690514	4.09454	80.9251	7.65507	7.54512	4.2905	23.0475	0.388548	27.8871	44.0308	8.60176	3492.76	33.1957	8.73448	6.22891	4.56915	7.3154	-6.30557	106.047	5.98911	5	5.01089	60	6	120.708	1.00463e+07	2.4345	108.762	9.0261e+06	164.873	1	1.06507	0.567364	1.09677	0.586185	5.57628	5.09658	341.742	0.0296757	3053.55	0.0138662	605.417	0.0362521	3.25512	0.151684	12.5525
BY18	Normal	Closed	Male	-35.9028	8.67118	101.225	10.5423	11.3767	7.61019	88.7231	0.196545	101.589	53.6161	3.93907	6749.1	46.7728	11.719	16.0286	9.13988	10.1499	3.85948	279.606	5.98109	5	5.01891	60	6	353.144	2.58134e+07	4.88629	315.823	2.28251e+07	178.044	1	2.83854	1.73147	1.01626	0.498732	4.90236	4.73525	4995.83	0.0104235	4383.52	0.0377047	2052.35	0.00848052	14.1392	0.123252	22.7652
BY18	Normal	Open	Male	4.29489	4.34294	58.2059	12.4745	10.0587	8.5978	48.4493	0.144696	31.8616	72.9606	5.95382	5307.76	41.2958	12.1349	9.84253	5.40714	11.8642	15.2789	190.258	5.98109	5	5.01891	60	6	166.725	1.33769e+07	4.88629	147.382	1.1505e+07	188.044	1	2.30475	1.46843	0.963084	0.527394	5.20419	5.15192	535.936	0.0104235	5922.48	0.0279397	3098.27	0.0182455	3.57708	0.10237	31.0082
BY18	Relaxed	Closed	Male	-28.1122	10.3169	94.8108	12.1486	14.6771	6.20801	33.3816	0.663495	51.6567	61.4011	1.66749	9800.2	56.578	12.1722	10.3425	11.4459	11.1412	-9.45812	382.839	5.98109	5	5.01891	60	6	535.317	4.6156e+07	4.88629	472.737	4.08197e+07	180.044	1	2.56721	1.49981	1.00516	0.552793	4.52346	4.60052	10921.9	0.00554049	9705.27	0.0279397	1551.94	0.0182455	20.1205	0.0292223	29.5131
BY18	Relaxed	Open	Male	-22.4233	14.3236	98.0675	9.40578	15.0066	8.55065	63.5694	0.339508	85.2032	75.8795	2.87173	16715.4	74.0084	17.0357	14.3439	14.9756	8.70634	-3.29697	393.527	5.98109	5	5.01891	60	6	502.19	4.12069e+07	4.88629	441.091	3.54422e+07	206.044	1	1.32266	1.03472	0.880314	0.439437	6.26776	6.37935	13056.1	0.00554049	2778.23	0.0377047	2411.22	0.0133635	39.2096	0.0394423	18.614
BY20	Normal	Closed	Male	-2.38033	2.75882	6.17571	9.34513	8.43873	4.89488	29.8269	0.291494	19.7158	50.0918	7.3504	3400.27	32.5671	9.83193	8.03073	8.60944	4.69259	61.3526	130.737	5.98109	5	5.01891	60	6	94.4018	5.18696e+06	2.38629	77.1665	3.97704e+06	210.044	1	0.842099	0.439766	0.863839	0.529436	4.33399	4.46864	359.555	0.00554049	4992.63	0.0035257	811.41	0.0328945	1.58352	0.173197	18.4069
BY20	Normal	Open	Male	-27.3662	5.15885	-56.8143	7.1047	7.39499	4.77696	27.1063	0.247345	41.3716	38.6867	8.2618	3318.68	32.1372	8.13225	5.87007	5.92515	6.47497	-7.87023	123.241	5.98109	5	5.01891	60	6	126.541	1.03125e+07	2.38629	113.551	9.322e+06	183.044	1	1.36933	0.747781	0.988949	0.537727	4.35631	4.75018	1661.63	0.00554049	2233.75	0.0279397	803.992	0.0133635	4.9953	0.0893193	11.7899
BY20	Relaxed	Closed	Male	-8.52307	4.66867	-11.5361	6.96605	7.27716	4.18333	26.5438	0.450101	27.2831	44.3984	8.09252	3176.07	31.3705	7.73003	5.93957	6.01303	5.85991	-17.9155	114.967	5.98109	5	5.01891	60	6	126.75	1.06187e+07	2.38629	110.81	9.22673e+06	170.044	1	1.25785	0.724055	1.06328	0.604316	4.13496	4.00875	1991.49	0.00554049	2863.3	0.0084087	744.028	0.00848052	4.11137	0.0276873	11.4463
BY20	Relaxed	Open	Male	0.899144	2.97161	-31.826	5.31621	5.15553	3.25585	17.6694	0.225025	17.5454	30.8415	16.5319	1898.08	23.293	6.59137	4.31896	4.62113	3.99416	36.6996	69.3054	5.98109	5	5.01891	60	6	68.6512	4.78969e+06	2.38629	59.2288	3.97139e+06	187.044	1	1.51225	0.681222	0.968147	0.461561	3.46334	3.4387	875.829	0.00554049	1659.31	0.0035257	692.442	0.0133635	1.79298	0.0683553	7.94801
BY22	Normal	Closed	Female	-14.0831	1.40326	18.5143	3.19108	2.85524	2.01054	11.1517	0.0697394	12.7901	20.1523	44.0015	840.002	14.9215	5.09804	3.2829	2.16239	2.70483	-22.3044	26.6676	5.99111	5	5.00889	60	6	22.3147	1.43276e+06	2.44656	19.0683	1.19534e+06	200.08	1	4.12268	2.13902	0.904779	0.471197	1.60755	1.5674	122.237	0.00519201	984.818	0.00424509	277.955	0.00657377	0.517361	0.197023	3.4152
BY22	Normal	Open	Female	9.65303	1.84194	-4.23748	3.30139	3.09871	2.17714	17.1767	0.104829	14.8065	25.8625	29.044	838.375	14.9028	4.11208	2.98787	3.27029	1.94136	46.5262	28.4875	5.99111	5	5.00889	60	6	26.3662	2.03536e+06	2.44656	21.7375	1.58934e+06	171.08	1	6.23269	4.81169	1.05733	0.499647	1.8667	2.27669	270.105	0.00519201	774.259	0.00912809	285.469	0.0212218	0.768707	0.0975478	3.541
BY22	Relaxed	Closed	Female	-4.84718	1.03764	75.472	3.64656	3.09732	2.20947	10.9658	0.0773374	7.56565	19.1512	33.0138	779.358	14.2094	4.63658	2.96757	3.5022	1.52599	64.4614	25.712	5.99111	5	5.00889	60	6	18.2214	1.08733e+06	2.44656	14.8124	842670	191.08	1	4.50583	2.21961	0.947164	0.513229	1.84955	2.02142	75.898	0.00519201	843.92	0.0823701	281.484	0.0944638	0.366651	0.26456	3.9661
BY22	Relaxed	Open	Female	-4.57594	1.35234	84.754	3.74255	3.35015	2.15812	12.9688	0.126387	9.61472	19.7102	26.0078	833.028	14.8414	4.38888	2.62078	3.48832	1.96616	55.7678	29.9134	5.99111	5	5.00889	60	6	23.5218	1.48714e+06	2.44656	19.7239	1.2004e+06	174.08	1	4.07705	2.43785	1.03919	0.487662	1.95737	2.00039	130.299	0.010075	1167.11	0.00424509	294.99	0.0944638	0.49317	0.153499	4.09276
BY28	Normal	Closed	Male	3.53433	3.58385	168.157	6.75516	6.76482	3.56587	23.6424	0.216204	15.6491	41.7829	10.4452	2648.17	29.2744	8.31129	6.39652	4.97185	5.82283	26.0855	89.0032	6.00915	5	4.99085	60	6	105.544	9.80513e+06	5.05504	93.8595	8.49627e+06	162.947	1	4.17161	2.31775	1.11195	0.557348	3.61123	4.06106	2355.22	0.00456474	1891.87	0.00554001	61.3017	0.00314161	2.62494	0.049257	8.34244
BY28	Normal	Open	Male	13.6227	10.0253	182.562	5.19386	8.02573	7.80269	123.085	0.173433	154.209	37.0467	9.15859	6395.67	44.9142	9.9957	20.2959	9.82772	5.33108	-6.02361	165.297	6.00915	5	4.99085	60	6	187.105	1.5331e+07	5.05504	168.565	1.36571e+07	178.947	1	5.65349	3.10871	1.01095	0.518456	4.16917	14.0849	3521.94	0.00456474	1058.39	0.015305	573.606	0.00314161	20.6501	0.222353	4.36035
BY28	Relaxed	Closed	Male	-3.09261	2.7753	165.536	6.90625	6.21723	4.07779	23.7135	0.227638	20.0235	43.3944	15.8723	3250.13	32.2851	11.1439	7.63402	2.66587	7.0469	3.82132	57.1236	6.00915	5	4.99085	60	6	67.6673	5.92732e+06	5.05504	61.3791	5.20508e+06	179.947	1	2.26903	1.06697	1.00524	0.467445	5.89167	5.80953	304.597	0.00456474	220.737	0.191087	-7.73534	0.0129066	1.53412	0.164329	8.77949
BY28	Relaxed	Open	Male	-3.35122	4.63625	180.19	5.84978	6.65523	3.36172	18.9545	0.153948	21.9667	33.0287	10.7236	3082.7	31.4757	8.2914	5.0018	5.2973	5.23992	20.4828	84.7061	6.00915	5	4.99085	60	6	118.564	1.04192e+07	5.05504	102.413	8.90404e+06	168.947	1	4.01097	2.185	1.07181	0.493336	3.71207	3.2713	3316.61	0.00456474	1559.99	0.010423	193.663	0.00314161	4.4362	0.0652	5.91456
BY29	Normal	Closed	Female	7.36097	2.82715	52.4473	5.63497	5.28506	3.45996	20.4392	0.149513	17.1074	33.5334	23.6412	2473.96	26.2682	7.91006	5.80191	3.82653	4.84044	18.3701	78.8084	5.96505	5	5.03495	60	6	74.5308	4.96404e+06	2.28986	63.0568	4.13848e+06	208.384	1	1.1474	0.411821	0.873365	0.503172	3.32934	3.29947	564.807	0.0109811	2866.93	0.0121397	1041.31	0.0164143	1.74304	0.128744	10.6175
BY29	Normal	Open	Female	14.462	2.63502	32.2381	6.61777	5.96623	3.92633	20.6809	0.152867	22.151	36.31	17.2541	3048.6	30.0499	8.27091	6.44149	4.32011	5.50765	-12.3564	90.7217	5.96505	5	5.03495	60	6	79.5128	5.03441e+06	2.28986	66.2308	4.02224e+06	204.384	1	1.40063	0.801669	0.88984	0.519505	3.12623	3.49069	342.754	0.0207461	3072.49	0.0170227	1131.1	0.0164143	1.59046	0.260109	12.4168
BY29	Relaxed	Closed	Female	16.0645	2.61088	44.9707	5.71963	5.11002	3.70717	31.2782	0.135812	17.48	42.6733	27.6384	2714.05	27.921	8.27148	6.78061	3.4866	4.99187	11.5632	75.4152	5.96505	5	5.03495	60	6	68.2467	4.52843e+06	2.28986	57.2882	3.75364e+06	197.384	1	1.26441	0.689638	0.920258	0.477945	3.76296	4.49316	362.434	0.00609806	2366.46	0.0121397	958.476	0.0359453	1.57233	0.235822	10.7573
BY29	Relaxed	Open	Female	12.4009	5.03911	49.2333	7.20902	7.36214	4.89181	28.397	0.118224	26.3773	42.7196	8.0075	3503.03	32.6899	7.75397	5.82727	6.88475	5.58385	-16.856	129.71	5.96505	5	5.03495	60	6	144.868	1.05347e+07	2.28986	120.293	8.90154e+06	190.384	1	1.41709	0.911068	0.952882	0.515812	3.31354	3.42086	2746.63	0.00609806	3383.1	0.0121397	1617.29	0.0115313	4.56258	0.0320288	13.6852
BY41	Normal	Closed	Male	11.2873	2.94968	-5.80663	8.83645	7.53061	5.42996	48.7251	0.117975	28.1472	66.4769	10.246	3454.57	33.3152	9.45568	9.10777	4.9768	7.98125	22.3128	128.671	6.02519	5	4.97481	60	6	83.2199	6.75473e+06	2.65147	78.9479	6.1915e+06	181.606	1	1.65112	0.87756	0.995711	0.457977	4.85479	4.57883	103.706	0.0284212	3096.86	0.00669104	1485.24	9.08e-05	1.79815	0.186393	14.5504
BY41	Normal	Open	Male	2.88758	1.88758	-5.74949	3.13296	2.99223	2.06044	21.3365	0.0514609	12.3691	31.3416	27.8874	985.801	20.008	6.55787	5.74973	1.26696	3.65268	-5.57613	-4.26197	6.02519	5	4.97481	60	6	7.18427	1.47676e+06	2.65147	9.05509	1.43716e+06	179.606	1	2.12655	1.14343	1.0072	0.506358	3.31264	3.31054	19.8843	0.0137722	-925.867	0.00669104	-410.797	0.0049738	0.543286	0.184897	-1.63823
BY41	Relaxed	Closed	Male	11.1021	2.5371	-50.2629	4.38151	3.991	3.0701	29.7698	-0.0107161	28.339	39.2777	22.2926	1990.32	26.1681	8.11569	6.37124	1.94904	4.88289	-10.4216	16.8489	6.02519	5	4.97481	60	6	28.743	3.38315e+06	2.65147	28.4963	3.13269e+06	193.606	1	1.63527	0.782243	0.931879	0.532151	4.22409	3.53217	19.8941	0.0674832	-868.577	0.016456	-389.806	0.0147388	1.25713	0.204345	0.793797
BY41	Relaxed	Open	Male	5.00866	2.18638	-50.5472	3.6408	3.61944	2.18997	16.3118	0.0372999	16.9815	25.4362	22.4629	1139.25	21.0519	6.95184	5.19574	1.71917	4.0693	-16.0509	5.53844	6.02519	5	4.97481	60	6	18.6753	2.48239e+06	2.65147	20.3226	2.48575e+06	189.606	1	1.99916	1.21209	0.952241	0.447896	3.24963	2.57681	153.037	0.0186552	-841.689	0.026222	-399.651	9.08e-05	0.850728	0.161159	-0.724184
BY42	Normal	Closed	Female	2.87356	4.68843	22.0063	8.80523	7.82102	6.18119	60.0751	0.0260094	39.0763	81.6565	8.55485	4494.66	37.8005	8.96686	9.33768	5.55029	8.31227	17.1544	145.845	6.00515	5	4.99485	60	6	139.889	1.20252e+07	2.53093	128.726	1.09199e+07	173.532	1	1.46893	1.04722	1.04287	0.577031	5.95964	5.96451	630.109	0.0242351	1270.01	0.0199002	976.39	0.0234353	4.47271	0.116288	15.2386
BY42	Normal	Open	Female	-1.52956	2.01461	40.1877	4.46953	3.98554	2.84615	16.3009	0.0447404	17.4388	32.2842	20.2559	1112.64	19.3379	5.95566	4.79379	2.23008	4.40537	-15.3592	27.5996	6.00515	5	4.99485	60	6	28.7738	2.4528e+06	2.53093	26.7108	2.2112e+06	159.532	1	2.39374	1.62509	1.13555	0.526891	3.82331	4.22194	132.183	0.0291181	167.748	0.00525225	120.345	0.00390431	0.772993	0.154041	3.33917
BY42	Relaxed	Closed	Female	-27.3373	4.05676	4.85897	6.72736	6.49933	4.4021	29.8231	0.135396	44.1344	32.8578	7.85823	1723.92	23.7357	5.68625	4.34655	3.99481	6.79427	-6.51075	84.4529	6.00515	5	4.99485	60	6	104.597	6.74698e+06	2.53093	92.9775	5.68549e+06	158.532	1	2.41841	1.57991	1.1428	0.5619	3.96823	4.57106	495.458	0.00958713	2491.02	0.00525225	342.437	0.0136693	3.34085	0.0825186	8.59808
BY42	Relaxed	Open	Female	-13.3925	6.2985	31.8744	4.49252	5.70305	5.1732	63.1632	0.0415794	85.7204	33.099	10.7638	2229.43	26.845	6.1623	7.68106	6.17413	4.59531	-2.58143	87.5157	6.00515	5	4.99485	60	6	86.4499	7.70934e+06	2.53093	79.5839	7.00758e+06	166.532	1	2.8973	2.11778	1.08725	0.557017	4.20334	7.9168	1420.8	0.00470413	415.94	0.00525225	286.678	0.0429663	8.07928	0.137913	3.38243
BY45	Normal	Closed	Female	-8.06295	3.59422	25.819	7.28914	7.14672	3.86706	27.931	0.172168	21.8878	46.7829	14.4896	5014.55	39.9204	13.0322	9.64419	5.83106	5.65955	33.984	103.07	6.00314	5	4.99686	60	6	108.214	9.17237e+06	2.51888	93.401	7.47823e+06	206.325	1	0.943452	0.468296	0.875696	0.574808	4.13198	3.58608	1292.56	0.00477383	3848.32	0.00510837	228.672	0.0140507	2.60055	0.172596	10.3755
BY45	Normal	Open	Female	-2.44723	4.78657	-0.991102	7.6558	7.99621	4.18911	25.8683	0.21055	29.9098	45.5645	10.7673	5527.12	41.8973	11.9882	8.81015	4.92704	7.58064	-10.0003	117.393	6.00314	5	4.99686	60	6	147.633	1.31116e+07	2.51888	132.281	1.15031e+07	220.325	1	1.02385	0.581466	0.819596	0.541719	3.95137	3.35079	1588.92	0.00965683	3303.36	0.0344054	277.925	0.0140507	4.6299	0.128757	11.4912
BY45	Relaxed	Closed	Female	-18.7179	3.79197	-6.17016	5.40261	5.82416	3.1001	17.9498	0.352837	22.9841	35.0974	27.5771	5457.56	41.6345	16.7765	11.3491	4.47261	4.85371	-22.8316	66.912	6.00314	5	4.99686	60	6	83.2247	7.52983e+06	2.51888	74.1665	6.48361e+06	209.325	1	0.708632	0.387793	0.863039	0.494664	5.26441	3.88704	539.825	0.0145388	784.62	0.0148734	5.79524	0.0433477	2.89783	0.222211	5.48465
BY45	Relaxed	Open	Female	-8.06366	6.0396	-14.2577	7.23358	7.82993	5.22834	26.9621	0.100257	31.6654	45.6192	11.4411	5373.49	41.3146	12.2436	8.21725	7.21194	6.05194	24.5874	137.012	6.00314	5	4.99686	60	6	159.634	1.38687e+07	2.51888	142.893	1.22452e+07	211.325	1	1.09482	0.616704	0.854802	0.547476	3.45099	3.08906	3462.32	0.00477383	1235.93	0.00510837	1691.84	0.0140507	7.37502	0.0704099	10.2111
BY46	Normal	Closed	Female	-9.10341	3.39082	64.3734	9.03393	7.6461	5.92685	34.4429	0.174374	25.1858	54.7215	11.743	4594.93	38.2733	11.5303	8.83024	8.65079	4.41669	-49.6863	125.814	5.97708	5	5.02292	60	6	101.08	7.11851e+06	2.36218	85.2822	5.62487e+06	208.629	1	0.653697	0.627942	0.870281	0.491347	4.77507	4.25563	406.274	0.0105629	4056.56	0.0227689	2165.23	0.00924323	2.25852	0.172648	17.6273
BY46	Normal	Open	Female	-9.4485	3.60281	35.2256	9.63525	8.84182	5.26925	42.4171	0.305839	26.9748	68.7389	7.98656	5295.96	41.2752	11.659	8.41386	6.23052	8.10548	-21.0945	156.34	5.97708	5	5.02292	60	6	132.208	8.96467e+06	2.36218	112.276	7.2746e+06	205.629	1	0.513767	0.226209	0.882696	0.53228	5.24739	5.06327	684.408	0.00567988	6758.11	0.00323794	1039.38	0.00924323	2.51348	0.205501	19.6274
BY46	Relaxed	Open	Female	-0.546752	2.71303	55.7036	5.42583	5.02638	3.4188	24.6919	0.141905	18.3688	42.0244	27.5027	2676.47	28.3251	9.3059	6.99118	3.33291	4.92465	11.4782	64.7076	5.97708	5	5.02292	60	6	64.8237	4.62148e+06	2.36218	55.3858	3.89012e+06	206.629	1	0.932871	0.509153	0.878518	0.502665	3.97431	4.15524	361.361	0.0105629	1804.28	0.0130029	683.654	0.0336572	1.56389	0.208833	8.66224
BY58	Normal	Closed	Female	15.6572	2.05004	127.353	4.55306	4.08119	2.91147	15.725	0.139707	17.8582	27.9824	31.114	1495.74	18.6403	5.69574	4.54642	2.80639	3.9366	12.8824	57.1524	5.97106	5	5.02894	60	6	50.2493	3.073e+06	2.32602	42.0205	2.52099e+06	192.007	1	2.90372	2.1762	0.944506	0.458875	2.91405	3.42097	362.283	0.00588897	1836.22	0.0174543	779.19	0.0103873	1.13616	0.109836	8.16523
BY58	Normal	Open	Female	12.4845	2.09833	150.224	6.06712	5.46089	3.40787	18.5928	0.126478	13.3491	32.3912	11.9007	1698.43	20.6149	5.30693	4.01715	5.98309	2.54216	-54.4535	69.2357	5.97106	5	5.02894	60	6	59.0554	3.59572e+06	2.32602	48.8737	2.84718e+06	182.007	1	2.14014	0.904294	0.994903	0.475761	3.01512	3.15311	441.762	0.00588897	4156.88	0.0028063	887.986	0.0152703	1.1643	0.0913548	10.6041
BY58	Relaxed	Closed	Female	1.99144	2.71544	124.337	4.65675	4.53828	2.93656	19.3681	0.190439	14.8635	30.47	24.2023	1859.41	22.0355	6.005	4.69589	4.14833	3.48706	35.4568	66.8873	5.97106	5	5.02894	60	6	62.2312	4.26295e+06	2.32602	51.9703	3.44899e+06	194.007	1	2.34619	1.36407	0.935043	0.470049	2.78834	3.03038	829.314	0.00588897	2052.35	0.0028063	866.091	0.0103873	1.606	0.0483668	8.30304
BY58	Relaxed	Open	Female	7.11021	2.24115	85.3228	5.89245	5.32272	3.40588	17.8585	0.177817	19.469	30.6401	14.0168	1791.5	21.4498	5.66276	4.97744	5.13523	3.75395	51.9496	78.77	5.97106	5	5.02894	60	6	60.2642	3.69675e+06	2.32602	50.2969	2.94959e+06	184.007	1	3.07273	1.51127	0.98439	0.47522	2.36141	2.54474	432.793	0.00588897	3963.39	0.0028063	951.335	0.0250353	1.25298	0.102296	10.2759
BY61	Normal	Closed	Male	-21.811	3.22736	76.7085	20.3764	18.6578	8.78372	71.831	0.785818	43.2634	104.99	2.54159	9911.33	56.043	13.7333	22.5038	18.7211	8.63385	62.5955	511.538	6.00314	5	4.99686	60	6	300.149	7.0351e+06	2.51888	252.465	5.58269e+06	203.325	1	1.04172	0.544454	0.888729	0.557098	4.57098	4.29387	329.977	0.0145388	53599.6	0.0148734	2571.26	0.0335827	2.09051	0.321714	83.4759
BY61	Normal	Open	Male
BY61	Relaxed	Closed	Male	-10.1841	5.93103	37.9639	16.2968	14.1402	10.0298	83.7943	0.314057	99.9664	86.9292	4.43121	13004.1	64.183	14.6102	24.5776	12.6342	11.8766	39.3751	475.199	6.00314	5	4.99686	60	6	407.377	2.17374e+07	2.51888	375.228	1.98765e+07	216.325	1	0.936882	0.467936	0.834879	0.498474	4.69293	5.07832	2132.9	0.00477383	15971.4	0.00510837	5328	0.0189337	7.11234	0.345347	53.3436
BY61	Relaxed	Open	Male	-0.743546	4.87279	104.568	16.362	14.4413	9.09282	47.5785	0.716771	27.3611	76.8047	3.03185	7321.78	48.1887	10.055	8.03795	7.47492	15.3735	-20.4656	365.2	6.00314	5	4.99686	60	6	329.228	1.85848e+07	2.51888	278.147	1.48766e+07	194.325	1	1.39799	0.760368	0.930259	0.558805	3.92302	4.45415	2190.56	0.00477383	19116.5	0.0148734	2567.88	0.0140507	4.7987	0.0904879	53.7724
BY62	Normal	Closed	Male	10.2235	5.10835	41.4841	5.94022	6.87449	3.69744	29.0273	0.181689	44.9994	41.1687	13.1139	4669.55	38.3869	11.0826	8.67485	5.13927	5.89354	11.2124	92.1654	6.01918	5	4.98082	60	6	125.54	1.2074e+07	2.61531	115.181	1.10158e+07	175.984	1	1.41239	0.735855	1.02849	0.621832	5.06768	4.64793	1263.53	0.00421626	-61.3416	0.0306734	-14.9118	0.0158829	5.60323	0.174227	5.22016
BY62	Normal	Open	Male	1.32399	2.81344	51.5427	7.83737	7.23149	4.11055	31.7375	0.0673754	40.4172	38.0942	10.4624	3503	33.5182	9.24309	7.03193	4.76934	6.88869	25.2842	102.457	6.01918	5	4.98082	60	6	73.9941	4.75699e+06	2.61531	66.3773	4.14503e+06	184.984	1	1.66601	1.15619	0.977072	0.53614	4.26486	3.61392	-7.90044	0.0188643	1182.09	0.0160244	-41.339	0.0402969	1.5944	0.301074	11.0888
BY62	Relaxed	Closed	Male	0.581272	3.21485	7.94881	6.48983	6.43084	3.33679	20.7777	0.150228	23.0799	35.9269	14.4024	3788.64	34.7697	10.9478	7.24029	3.86774	6.21264	17.2453	71.5747	6.01918	5	4.98082	60	6	87.678	7.90347e+06	2.61531	78.1805	6.65346e+06	213.984	1	1.3364	0.752253	0.841217	0.468742	3.96078	3.00387	412.45	0.00421626	2131.78	0.0062594	-266.313	0.0354139	2.14369	0.19538	6.77228
BY62	Relaxed	Open	Male	11.5742	7.14181	44.9097	9.25239	10.8898	4.27336	27.4043	1.25209	36.2842	49.7967	5.85363	5601.99	41.8935	9.14766	6.26044	9.23358	7.07882	27.4707	211.464	6.01918	5	4.98082	60	6	307.575	2.65739e+07	2.61531	266.395	2.12447e+07	193.984	1	1.60225	0.754734	0.930495	0.536767	3.64655	3.99104	7385.55	0.00421626	6245.92	0.0062594	47.7189	0.0158829	10.9147	0.0658565	16.4028
BY69	Normal	Closed	Male	-17.3669	6.12426	134.815	13.1665	10.5325	9.96867	56.5072	0.205803	40.4422	88.3099	5.82764	6131.92	43.8136	8.85329	10.6911	13.0874	6.19047	48.6802	262.593	6.01717	5	4.98283	60	6	324.027	2.06197e+07	2.60326	275.631	1.45945e+07	184.777	1	2.03249	0.973395	0.978262	0.462377	4.19862	7.87095	4381.99	0.00428596	10494.2	0.00611552	2821.27	0.0211472	7.98925	0.0923728	35.1932
BY69	Normal	Open	Male	5.48061	7.94558	79.3018	22.4464	18.714	14.6816	79.3668	1.35334	100.07	145.447	4.8856	23249.8	84.8996	20.8696	28.7752	16.7765	16.8878	34.6005	929.377	5.01717	5	5.98283	60	6	650.408	3.6029e+07	2.60326	570.583	3.0547e+07	169.777	1	1.79801	1.3541	1.06705	0.551285	14.0347	22.0209	1890.68	0.00428596	9329.74	0.00611552	13524.2	0.0016162	13.378	0.184475	104.074
BY69	Relaxed	Closed	Male	8.30769	4.71339	76.8908	24.3648	18.5088	16.4586	78.3753	0.899239	37.4312	111.984	3.06146	7859.1	49.4703	8.73228	13.4203	24.6732	2.54619	72.4636	211.159	5.01717	5	5.98283	60	6	421.711	4.62722e+06	2.60326	287.427	2.68421e+06	195.777	1	2.10295	1.0525	0.921924	0.520018	3.64978	9.86528	2359.93	0.00428596	52546.2	0.00611552	18152.6	0.0016162	4.72646	0.0894488	122.607
BY69	Relaxed	Open	Male	5.5372	1.96142	59.1535	18.5896	11.9192	14.3264	79.2039	0.264126	17.6924	124.312	4.35104	4564.51	37.9927	7.17636	12.1392	14.8923	11.1664	48.4365	545.14	6.01717	5	4.98283	60	6	105.745	2.31249e+06	2.60326	88.8625	1.82102e+06	197.777	1	3.75641	2.26956	0.912364	0.465744	2.82861	9.2524	256.052	0.00428596	15838.1	0.00611552	9369.52	0.0016162	0.652172	0.146506	71.2654
BY75	Normal	Closed	Male	9.13671	1.43641	48.0138	4.86661	4.1722	2.84302	20.3872	0.0463164	7.36324	33.9185	17.2257	725.516	17.5759	6.16481	4.49457	3.42278	3.73553	-45.1425	28.7596	6.01918	5	4.98082	60	6	15.9612	1.94944e+06	2.61531	14.5254	1.59523e+06	193.984	1	2.56493	1.51339	0.930495	0.532652	2.25498	2.05844	53.2752	0.00421626	238.174	0.0062594	-281.35	0.0158829	0.199673	0.120289	2.53662
BY75	Normal	Open	Male	2.37033	1.04529	46.6074	4.18887	3.12131	2.93058	28.269	-0.0173766	6.33393	38.2072	22.4638	515.659	15.8061	5.05173	3.83225	2.72338	3.35453	-43.7748	15.2415	6.01918	5	4.98082	60	6	4.53188	712989	2.61531	4.65806	606313	188.984	1	3.63682	1.94512	0.955814	0.471457	1.5844	1.80833	94.1618	0.00421626	-327.706	0.0160244	-165.114	0.00123485	-0.0582435	0.144588	1.07982
BY75	Relaxed	Closed	Male	-0.453549	1.75066	93.7407	3.89213	3.57983	2.30028	20.2043	0.149359	11.4725	33.0948	21.5794	872.297	18.7249	6.11072	4.34619	2.94646	3.08056	32.5678	14.615	6.01918	5	4.98082	60	6	12.8735	1.90728e+06	2.61531	12.3854	1.56346e+06	197.984	1	2.45892	1.38684	0.911174	0.542722	2.02482	1.61791	132.839	0.00909926	261.623	0.0111424	-282.537	0.0109999	0.451205	0.124745	0.499801
BY75	Relaxed	Open	Male	23.6154	1.76148	149.561	4.88325	4.52322	2.53147	11.9014	0.0582634	15.1685	21.1807	13.3299	933.792	19.188	5.24665	3.72843	3.26925	4.05672	30.4737	30.9278	6.01918	5	4.98082	60	6	26.0154	1.89952e+06	2.61531	23.0801	1.57209e+06	192.984	1	3.31848	1.85378	0.935452	0.478135	1.59113	1.51204	8.05416	0.0139813	1303.49	0.0111424	-147.008	0.00611785	0.46056	0.119108	2.57469
BY78	Normal	Closed	Female	-32.2505	3.88004	57.9667	9.1817	8.55905	5.11028	28.7609	0.231636	30.9531	52.0582	9.10245	4998.76	39.9766	11.9271	9.08419	6.31489	7.68594	31.3999	151.525	5.98911	5	5.01089	60	6	141.361	1.04391e+07	2.4345	122.456	8.54853e+06	177.873	1	0.712888	0.398811	1.01714	0.545547	6.28821	4.64438	308.976	0.0052617	6615.33	0.0187492	882.791	0.0264861	2.93309	0.177866	17.396
BY78	Normal	Open	Female	12.8787	3.20583	89.6843	7.76384	6.99511	4.66031	27.4813	0.225062	19.2233	48.8933	8.60641	2793.19	29.4977	7.46602	6.14471	4.12482	7.23809	17.9885	95.3144	5.98911	5	5.01089	60	6	90.7782	7.60202e+06	2.4345	81.7658	6.85165e+06	177.873	1	1.49522	0.797827	1.01714	0.605196	3.62716	3.48591	557.139	0.0052617	3065.19	0.00898421	899.582	0.0216031	2.04071	0.126109	12.8667
BY78	Relaxed	Closed	Female	-31.2796	4.6112	44.2238	8.11357	7.76503	5.1875	35.1748	0.0955376	41.5182	56.7945	10.3056	4664.99	38.5802	10.8804	9.46612	7.54031	5.5355	41.5066	132.565	5.98911	5	5.01089	60	6	132.452	1.15882e+07	2.4345	113.979	9.56212e+06	188.873	1	0.868211	0.423134	0.958322	0.55842	5.23574	5.66872	1205.33	0.0101447	3948.58	0.00898421	746.83	0.0167201	4.10626	0.126449	13.9093
BY78	Relaxed	Open	Female	-35.9681	3.04461	59.1383	7.49873	6.52234	4.80671	39.2269	0.170335	22.8629	62.3883	11.3237	2983.87	30.5519	8.22534	7.16169	5.43321	5.98555	35.1335	104.6	5.98911	5	5.01089	60	6	81.3832	5.91005e+06	2.4345	70.5281	4.98649e+06	176.873	1	1.43278	0.910183	1.02285	0.540347	4.53891	5.47891	186.771	0.0443237	3159.8	0.00898421	967.322	0.0264861	1.85425	0.183485	12.109
BY81	Normal	Closed	Male	-9.48482	5.58539	62.6007	6.64648	7.68714	3.97435	23.9839	0.00708009	34.7813	40.5694	13.1577	6458.64	44.7821	13.6497	8.99445	5.24035	6.93987	4.07111	114.633	6.02319	5	4.97681	60	6	154.607	1.45457e+07	2.63942	145.094	1.35028e+07	184.399	1	1.16089	0.646717	0.980151	0.52483	6.87813	4.68041	499.101	0.0187249	1337.79	0.00654716	-348.573	0.0590662	6.80653	0.215735	6.94004
BY81	Normal	Open	Male	-20.6985	6.18405	79.3954	7.13812	8.57993	3.90264	25.2218	0.343498	39.016	43.1024	10.6214	6783.94	45.8616	12.7553	8.16462	5.74905	7.50293	-13.1932	138.654	6.02319	5	4.97681	60	6	200.527	1.8768e+07	2.63942	182.449	1.68943e+07	183.399	1	1.19297	0.671178	0.985672	0.544088	6.83509	4.73976	920.148	0.00407687	41.2992	0.0846722	-351.826	0.195784	8.33316	0.161061	8.49645
BY81	Relaxed	Open	Male	-3.8576	4.83837	65.6492	5.5562	6.28565	3.75682	20.1255	0.0268561	34.5234	37.4101	13.8712	3760.26	34.6409	10.0875	5.9344	4.36037	5.95774	1.02621	77.1909	6.02319	5	4.97681	60	6	107.141	1.02295e+07	2.63942	98.4236	9.28599e+06	189.399	1	1.41399	0.714437	0.953432	0.528879	4.63973	3.58259	453.757	0.0236079	2061.5	0.00654716	-259.87	0.000472151	5.1025	0.159451	3.83327
BY84	Normal	Closed	Male	0.89397	2.00492	23.0209	2.69244	3.12077	1.25695	8.32689	0.293064	10.7841	17.8822	29.5222	1147.45	21.2235	7.69777	4.87553	1.96028	2.75658	17.2532	-5.25535	6.0272	5	4.9728	60	6	10.5508	2.08433e+06	2.66353	11.4625	1.85597e+06	219.814	1	2.18742	1.15316	0.816717	0.503933	1.54021	0.78562	583.883	0.00393748	-872.65	0.00683492	-632.197	0.00459245	0.653274	0.121162	-2.62833
BY84	Normal	Open	Male	16.876	1.67465	40.8576	2.46152	2.76648	1.13061	5.37619	0.0547988	7.00173	12.5615	32.4199	884.097	19.434	7.10481	4.12533	1.79815	2.39464	21.696	-10.4529	6.0272	5	4.9728	60	6	2.16901	1.26679e+06	2.66353	4.14094	1.16716e+06	226.814	1	2.4776	1.30943	0.790573	0.441911	0.93409	0.16495	491.932	0.00393748	-789.574	0.00683492	-602.376	0.00459245	0.333845	0.154797	-2.97739
BY84	Relaxed	Closed	Male	1.75219	2.219	5.82563	3.09821	3.31991	1.82825	11.8502	-0.0235202	9.65778	22.0957	31.3145	1541.84	23.6807	9.08441	5.37284	2.14992	3.20187	-28.8955	1.5263	6.0272	5	4.9728	60	6	14.5551	2.44932e+06	2.66353	15.6832	2.31979e+06	204.814	1	1.7408	0.863018	0.878872	0.523654	2.51187	1.7766	460.293	0.00393748	-1064.83	0.0458969	-526.679	0.00459245	0.883619	0.157477	-1.96337
BY84	Relaxed	Open	Male	6.39325	1.54921	10.5862	1.97477	2.41189	0.775152	5.26374	0.0426208	7.79018	11.3041	36.9132	598.216	17.3145	6.69895	3.87382	0.878394	2.5363	-6.9046	-18.2809	6.0272	5	4.9728	60	6	-1.86695	939247	2.66353	1.03497	978026	215.814	1	2.48818	1.23593	0.832432	0.450301	1.22191	0.495461	106.27	0.00393748	-1150.71	0.0263659	-644.856	0.00459245	0.223948	0.155524	-3.64328
BY89	Normal	Closed	Male	26.7128	4.59749	-52.9657	6.62422	6.45553	4.86796	60.2611	0.155941	73.6943	49.2778	26.7682	5534.74	42.1658	17.3135	16.8019	4.97064	6.31252	5.4247	101.914	5.9851	5	5.0149	60	6	100.028	7.75207e+06	2.4104	87.2967	6.62534e+06	207.458	1	0.420648	0.19731	0.873755	0.528378	6.24927	5.79731	304.47	0.0054011	1653.62	0.0184615	541.87	0.0321318	4.0352	0.372464	10.2142
BY89	Normal	Open	Male	24.9065	3.39341	-58.9043	6.86427	6.36708	4.2669	25.807	0.0720788	27.2302	48.2365	20.1721	4141.4	36.2547	12.9244	9.43159	4.43388	6.17476	-14.3053	90.2405	5.9851	5	5.0149	60	6	86.3713	6.41841e+06	2.4104	75.0354	5.45098e+06	209.458	1	0.65961	0.362358	0.865518	0.532395	5.44463	5.40369	305.8	0.0346981	1651.04	0.0233445	544.321	0.0370148	2.26477	0.231175	10.7981
BY89	Relaxed	Closed	Male	15.1297	5.73934	-71.5086	7.4438	7.91009	5.11892	39.2143	0.154699	48.2723	61.5829	15.8469	7421.95	49.0089	16.5063	14.725	6.1076	7.13556	4.29033	137.225	5.9851	5	5.0149	60	6	157.009	1.29638e+07	2.4104	141.483	1.16309e+07	194.458	1	0.472111	0.340688	0.931415	0.539759	6.04287	5.64028	1453.08	0.0054011	1689.69	0.0184615	699.378	0.0858428	6.24955	0.1107	12.3028
BY89	Relaxed	Open	Male	26.9813	4.14224	-88.7266	8.30096	7.95471	4.77551	28.1464	0.265417	36.2403	51.8047	11.5535	5521.76	42.1147	12.6091	12.1934	4.52	7.98816	5.59334	113.663	5.9851	5	5.0149	60	6	131.46	9.88466e+06	2.4104	116.172	8.52621e+06	192.458	1	0.849484	0.607329	0.940975	0.590255	4.39905	4.29449	381.58	0.0102841	3438.63	0.0135785	695.229	0.0467798	3.29766	0.16798	14.7743
[truncated: 3 more columns]

## Sheet: Posture
SubjectID	State	Eyes	Gender	RAIE	LAIE	RKFE	RKAA	RKIE	LKFE	LKAA	LKIE	RPTILT	RPOBLI	RPROT	LPTILT	LPOBLI	LPROT	RHPFE	RHPAA	RHPIE	LHPFE	LHPAA	LHPIE	RSHILT	RSHOBLI	RSHROT	LSHTILT	LSHOBLI	LSHROT	RSPFE	RSPML	RSPIE	LSPFE	LSPML	LSPIE	RAFE	RFAA	RFIE	LFIE	LAFE	LFAA
BY100	Normal	Close	Female	3.6	-10	8.4	0	-22.6	1.4	0.7	-10.1	9.8	0.5	4	9.8	-0.5	-4	8.1	2.6	15.9	6.3	1.3	6.9	38.3	-0.3	4.8	38.3	0.3	-4.8	-28.5	-0.7	-0.9	28.5	0.7	-0.9	2.6	6	8.9	2.8	-0.4	-3.9
BY100	Normal	Open	Female	-0.9	-18.3	6.1	0.3	-32	0.7	0.6	-11	9.7	0.6	5.1	9.7	-0.6	-5.1	7.6	2.1	12.5	6	0.7	0.9	38	0.2	7.1	38	-0.2	-7.1	-28.3	-0.1	-2	28.3	0.1	-2	-0.9	13.7	9.1	3.8	-0.7	-4.2
BY100	Relaxed	Close	Female	-6.3	-16.6	8.2	-0.2	-25.1	2.4	0.5	-11.9	7.3	0.5	6.4	7.3	-0.5	-6.4	4.9	1	6.9	4.1	0.5	5.2	38.4	-2	7.6	38.4	2	-7.6	-31.1	-2.4	-1.4	31.1	2.4	-1.4	2.7	5.3	9.8	3.6	0.2	-4
BY100	Relaxed	Open	Female	-2.9	-15.4	8.3	-0.1	-23.5	2.9	0.1	-12.1	7.2	0.6	3.2	7.2	-0.6	-3.2	5.4	1.5	12	4.1	-0.1	2.8	39.6	-1.6	4.9	39.6	1.6	-4.9	-32.4	-2	-2	32.4	2	-2	2.3	5.2	8.8	4.3	0.5	-3.4
BY13	Normal	Close	Male	-17.6	-4.9	4.2	2.1	-22	3.7	4	-20.1	16.5	0.4	-7.3	16.5	-0.4	7.3	15.4	-0.7	0.7	13.8	0	-4.4	29.6	-2.3	-0.8	29.6	2.3	0.8	-13.1	-0.8	-7	13.1	0.8	-7	3.3	12.4	12.4	17.3	3.2	11.9
BY13	Normal	Open	Male	-14.4	-3.6	2.9	1.9	-21.6	3	3.9	-20.1	15.6	0.2	-10.4	15.6	-0.2	10.4	15.2	-2.3	2	13.1	-1.3	-6.2	31.3	-2.2	-5.7	31.3	2.2	5.7	-15.7	-1.1	-5.2	15.7	1.1	-5.2	-0.4	16	12.5	17.4	0.7	12.8
BY13	Relaxed	Close	Male	-21.2	-4.6	1.8	1.8	-25.4	-0.1	3.5	-21.5	16.4	0.7	-9.3	16.4	-0.7	9.3	14.8	-2.3	2.1	11.6	-2.3	-4.4	21.7	-2.1	-2.3	21.7	2.1	2.3	-5.3	-0.7	-7.5	5.3	0.7	-7.5	1.4	13.2	13.1	17.4	0.9	12.1
BY13	Relaxed	Open	Male	-16.5	-3.4	1	1.8	-26.7	-0.5	3.6	-18.8	17.1	0.2	-6.1	17.1	-0.2	6.1	14.3	-3	3.7	12.2	-3.1	-3.1	23.1	-2.1	-0.3	23.1	2.1	0.3	-6.1	-0.6	-6.3	6.1	0.6	-6.3	1.9	14.3	12.7	17.9	-0.5	13
BY14	Normal	Close	Female	0	-12.8	-3.4	-1.4	-8.9	-0.3	2.3	-12.6	7.3	0.6	3.4	7.3	-0.6	-3.4	0.7	2	3.1	2.3	-0.3	4.4	43.2	-0.3	6.6	43.2	0.3	-6.6	-35.9	-0.5	-3.2	35.9	0.5	-3.2	3	4.5	8.1	8.8	3.6	-1.6
BY14	Normal	Open	Female	-7.6	-7.9	-3.3	-1.3	-8.5	-0.3	2.1	-15	6.3	1.1	-2.3	6.3	-1.1	2.3	0.7	1.2	0.8	1.3	-1.6	3.5	42.7	0	1.2	42.7	0	-1.2	-36.3	-0.7	-3.6	36.3	0.7	-3.6	2.2	4.7	9.1	8.7	2.9	0.8
BY14	Relaxed	Close	Female	-8.9	-5.9	-3.5	-1.6	-9.7	0.4	2.3	-12.1	4.8	1.2	-3.4	4.8	-1.2	3.4	-2.3	2	1.3	-1.5	-1.8	4.7	46.9	-1.5	-0.4	46.9	1.5	0.4	-42	-2.4	-3.2	42	2.4	-3.2	3.5	5	8.2	9.2	5.4	-2.1
BY14	Relaxed	Open	Female	-4.5	-6.6	-3.7	-1.4	-9.3	0.8	2.1	-11.7	6.3	0.7	-0.5	6.3	-0.7	0.5	-0.2	1.5	2.7	1.6	-1	5.7	44.4	-1.5	3.1	44.4	1.5	-3.1	-38	-1.8	-3.7	38	1.8	-3.7	2.8	4.8	8.3	9.1	4.2	-1.4
BY18	Normal	Close	Male	-17.1	-7.6	1.8	-2.1	-16.5	1.7	-6.4	2.3	8.2	-3.6	-2.5	8.2	3.6	2.5	6.2	-4.9	-12.6	6.6	6.2	-17.3	29	-0.8	3.9	29	0.8	-3.9	-21.2	3.7	-5.9	21.2	-3.7	-5.9	2	18.3	14.6	10.2	3.3	5
BY18	Normal	Open	Male	-12.5	-14	1.1	-2.1	-17.3	3.2	-6.2	1.2	6.4	-3.6	3.1	6.4	3.6	-3.1	3.7	-3.2	-15.7	6.5	3.5	-16.4	30.6	-2	7.4	30.6	2	-7.4	-24.5	2.1	-4.1	24.5	-2.1	-4.1	1.9	20.2	16	10.2	2.8	4.9
BY18	Relaxed	Close	Male	-21.1	-5.3	0.1	-1.7	-19	6.9	-6.7	1.4	7.7	-3.4	-4.4	7.7	3.4	4.4	5.1	-3.2	-12.9	8.3	3.8	-14.4	31.5	-1.3	1.8	31.5	1.3	-1.8	-24.2	2.9	-5.9	24.2	-2.9	-5.9	1.8	18.6	13.1	9.8	6.2	3.8
BY18	Relaxed	Open	Male
BY20	Normal	Close	Male	-11.8	-28	-0.2	-1.8	-27.8	-5.6	-1.7	-14.9	9.5	4.1	9.6	9.5	-4.1	-9.6	0.1	5.8	9.7	-0.5	-3.9	-1.6	21.8	-4.7	3.5	21.8	4.7	-3.5	-12.6	-9.7	4.6	12.6	9.7	4.6	4.1	-0.9	10.3	4.6	-1.8	1.8
BY20	Normal	Open	Male	-25.5	-21.5	-4.7	-3.1	-27.6	-6.6	0.5	-15.9	8.8	6	4.5	8.8	-6	-4.5	-3	9.1	1.5	-2.8	-9.9	0.2	20.1	-4.4	-8.6	20.1	4.4	8.6	-12.7	-12.1	11.5	12.7	12.1	11.5	2.2	-0.8	10.9	5.1	-1.6	1.7
BY20	Relaxed	Close	Male	-15	-30.7	0.2	-1.6	-28.9	-7.1	-0.5	-13.9	8.6	5.4	9.1	8.6	-5.4	-9.1	-0.7	8	8.4	-2.6	-5.1	-3	19.4	-4.5	4.4	19.4	4.5	-4.4	-11.1	-10.5	3.2	11.1	10.5	3.2	4.7	-0.8	10.1	3	-1.4	0
BY20	Relaxed	Open	Male	-24.9	-34.7	-0.7	-1.9	-28.3	-8.5	0.7	-17.9	7.2	5.8	4.6	7.2	-5.8	-4.6	-1.9	5.7	2.5	-4.4	-6.6	-10.7	19.9	-1.9	-0.7	19.9	1.9	0.7	-13.2	-8.2	4.3	13.2	8.2	4.3	2.3	-0.9	10.5	4.8	-3.2	2.3
BY22	Normal	Close	Female	-13	-11.6	0.9	-3.4	-31.5	1.2	-0.9	-27.6	4.6	-0.6	-1.9	4.6	0.6	1.9	-0.5	1.1	9.7	-0.5	1.1	7	39.9	0.2	-4.1	39.9	-0.2	4.1	-35.3	0.6	2.2	35.3	-0.6	2.2	0.8	7.3	8.4	11.1	3.2	5.1
BY22	Normal	Open	Female	-7.9	-14	1.4	-3.1	-32	0.8	-0.7	-26.3	5.7	-1	3.8	5.7	1	-3.8	1.3	1.6	12.3	1.8	3.4	9.3	38.6	-0.1	2.1	38.6	0.1	-2.1	-32.9	0.7	1.8	32.9	-0.7	1.8	1.5	5.1	7.6	10.6	2.3	4.5
BY22	Relaxed	Close	Female	-11.8	-12.8	0.7	-4	-32	0.6	-0.6	-27.2	4.2	-0.4	-0.3	4.2	0.4	0.3	-1.7	1.2	10.9	-1.5	1.1	7.8	42.6	0	-2.2	42.6	0	2.2	-38.3	0.2	1.9	38.3	-0.2	1.9	1.4	6.5	8.4	10.7	3.7	4.3
BY22	Relaxed	Open	Female	-13.3	-12	0.1	-3.4	-32	-0.4	-1	-27.6	2	-1.8	-1.9	2	1.8	1.9	-4	-0.6	9.3	-4.4	3.4	5.3	40.7	0.5	-4.8	40.7	-0.5	4.8	-38.6	2.2	2.9	38.6	-2.2	2.9	1.1	7.6	9.1	11.7	2.9	6.1
BY28	Normal	Close	Male	-0.6	0.9	1.7	-3.9	-26.6	2	-4.6	-31.7	5.8	3.2	-1.1	5.8	-3.2	1.1	1	3.2	9.7	0.4	-2.3	15.8	30.1	0.4	-0.9	30.1	-0.4	0.9	-24.3	-2.8	-0.5	24.3	2.8	-0.5	-0.1	15.6	16.1	16	-0.5	14.2
BY28	Normal	Open	Male	-3.9	-2.5	1.1	-4	-29.5	1.2	-5.2	-33.7	6.2	3	-0.3	6.2	-3	0.3	0.8	2.7	7.8	0.4	-2.1	15.1	31.2	-0.4	-0.2	31.2	0.4	0.2	-25	-3.3	-0.5	25	3.3	-0.5	-0.6	16.8	16.4	17.8	-1.8	14.3
BY28	Relaxed	Close	Male	1.5	1.5	2.6	-4	-26	2.2	-4.5	-32.6	4.7	3.4	-1.8	4.7	-3.4	1.8	0.2	3.3	12.1	-0.7	-2.2	16.6	23.7	-0.2	-2	23.7	0.2	2	-19	-3.6	0	19	3.6	0	1.1	16.2	16	16	0	14.2
BY28	Relaxed	Open	Male	2.4	1.2	2.2	-3.7	-27.5	2.9	-4.7	-32	4.6	2.9	0.7	4.6	-2.9	-0.7	-0.1	2.6	12	0.1	-2.8	17.7	22.6	0.4	1.1	22.6	-0.4	-1.1	-17.9	-2.5	-0.6	17.9	2.5	-0.6	0.7	16.3	15.8	16.5	-0.7	14.8
BY41	Normal	Close	Male	-15.6	-20.5	-6.8	-1.2	-25.7	-5.3	0.9	-13.9	6.4	3.2	4.7	6.4	-3.2	-4.7	-2.8	4.7	9.9	-1.1	-2.9	0.6	41.1	-0.2	10.2	41.1	0.2	-10.2	-34.4	-2.8	-5.9	34.4	2.8	-5.9	-1.7	-2.8	-1	5.5	-7.6	-0.2
BY41	Normal	Open	Male	-16.9	-19.2	-6.4	-1.2	-26.5	-4.2	0.8	-14.8	5.6	3.7	1	5.6	-3.7	-1	-3.8	5.4	13.7	-2.5	-3.4	-1	36.1	0.5	6.8	36.1	-0.5	-6.8	-30.1	-2.7	-6.1	30.1	2.7	-6.1	-1.7	-3.2	-1.2	5.8	-6.6	0.5
BY41	Relaxed	Close	Male	-18.4	-15.2	-7.3	-1.2	-25.2	-5.2	0.9	-13.7	6.4	3.2	0.6	6.4	-3.2	-0.6	-2.9	4.7	10.5	-1.5	-2.7	1.8	42.3	-0.3	6.6	42.3	0.3	-6.6	-35.6	-2.8	-6.4	35.6	2.8	-6.4	-1.9	-2.7	-1.2	5.6	-7.3	0
BY41	Relaxed	Open	Male	-14.7	-13.5	-7.3	-1.4	-24	-5.6	0.8	-14.5	5.5	3.6	-1.1	5.5	-3.6	1.1	-4.4	4.5	15.4	-3.4	-3.7	2.3	60.3	1.6	11.5	60.3	-1.6	-11.5	-54.2	-0.8	-12.8	54.2	0.8	-12.8	-1.9	-3.2	-1.1	5.6	-6.9	0.2
BY42	Normal	Close	Female	-3.5	-4	-7.1	-1.3	-12.7	-3.7	-2.2	-15.6	1.3	1.6	0	1.3	-1.6	0	-7.6	2.6	3.7	-6.3	-0.6	5.3	31.5	-2.5	-0.7	31.5	2.5	0.7	-30.2	-4.1	0.6	30.2	4.1	0.6	-2.3	8.6	15.4	12.3	-1.1	6.1
BY42	Normal	Open	Female	-4.1	-3.9	-6.9	-1.1	-13.7	-2.6	-1.6	-12.2	2	1.3	1.7	2	-1.3	-1.7	-6.6	2.8	1.1	-4.6	-1.3	4.9	25	-2.8	3.7	25	2.8	-3.7	-22.9	-4	-2.1	22.9	4	-2.1	-2.4	9.3	14	12.3	-1.2	5.1
BY42	Relaxed	Close	Female	-6.1	-3.4	-7.2	-1.3	-14.2	-3.7	-1.7	-14	2.8	1.5	0.3	2.8	-1.5	-0.3	-5.8	1.7	1.7	-4.5	-2.3	6.5	32.8	-2.9	-0.8	32.8	2.9	0.8	-30	-4.5	0.8	30	4.5	0.8	-2.6	9	15	12.3	-1.3	4.6
BY42	Relaxed	Open	Female	-2.3	-8.3	-7.6	-1.4	-13.4	-3.6	-1.6	-13.8	2.7	1.2	5.5	2.7	-1.2	-5.5	-6.6	1.9	0.2	-4	-2.1	6.8	37.3	-3.1	-2.4	37.3	3.1	2.4	-34.7	-4.6	7.7	34.7	4.6	7.7	-2.1	8.4	15.5	12.4	-1	4.2
BY45	Normal	Close	Female	-6.6	-6.2	-0.7	-4	-8.7	3.6	-1.4	-2.7	11	-1.1	2.9	11	1.1	-2.9	6.5	-0.1	2.1	9	-1	1.5	33.8	-0.3	8.5	33.8	0.3	-8.5	-22.9	1.8	-5.3	22.9	-1.8	-5.3	-1.7	-1.8	9.8	-1.1	2.2	-3.5
BY45	Normal	Open	Female	-6.6	-8.9	-3	-4	-7.4	1.1	-1.1	-1.9	9.8	-1.4	4.3	9.8	1.4	-4.3	4.2	0.3	-1.3	7.1	-1.1	-1.1	32.7	0.3	5.9	32.7	-0.3	-5.9	-22.9	2	-1.3	22.9	-2	-1.3	-2.4	-1.4	9.3	-1.2	0	-2.9
BY45	Relaxed	Close	Female	-8.8	-0.4	-4.8	-4	-6.5	-0.5	-0.9	2.1	9.5	-1.4	1.2	9.5	1.4	-1.2	2.3	-0.2	-1.1	4.3	-1.4	1.5	32.4	0.6	5.2	32.4	-0.6	-5.2	-23	2.6	-3.7	23	-2.6	-3.7	-1.3	-1.8	12.3	0.7	1.9	-4.5
BY45	Relaxed	Open	Female	1.5	-3.5	-4	-4.3	-5.3	0.5	-1.2	0.7	9.4	-1.6	4.5	9.4	1.6	-4.5	2.6	-1.8	2.8	5.9	-1.7	0.3	31.6	-0.2	8	31.6	0.2	-8	-22.3	1.9	-3.2	22.3	-1.9	-3.2	-1.2	-0.2	9.7	-0.2	1.2	-1.6
BY46	Normal	Closed	Female
BY46	Normal	Open	Female
BY46	Relaxed	Open	Female
BY46	Relaxed	Close	Female
BY58	Normal	Close	Female	-10.6	-10.8	0.9	-0.8	-9.1	1.3	0.1	-16.4	11.8	1.6	-0.3	11.8	-1.6	0.3	9.4	0.2	-4.2	9.2	-2.9	-0.2	23.9	-1.2	1	23.9	1.2	-1	-12.1	-2.5	-1.9	12.1	2.5	-1.9	-3.1	5.5	6.7	11.2	-0.6	4.9
BY58	Normal	Open	Female	-10.3	-10.4	1.2	-0.7	-8	1.3	0.1	-17.1	12.3	1.7	-0.4	12.3	-1.7	0.4	10.1	1.1	-4.1	9.8	-2.2	1	23.8	-0.3	0.6	23.8	0.3	-0.6	-11.4	-1.8	-1.4	11.4	1.8	-1.4	-2.7	4.5	7.2	11.2	-1	4.8
BY58	Relaxed	Close	Female	-12.8	-14.8	0.2	-1.2	-9.7	0.2	-0.1	-17	10.2	1.7	0.3	10.2	-1.7	-0.3	6.2	-1	-8.3	5.9	-4.1	-2	23.9	-1.8	3.2	23.9	1.8	-3.2	-13.5	-3	-3.5	13.5	3	-3.5	-2.6	7.2	8.2	11	0.1	4.2
BY58	Relaxed	Open	Female	-13.9	-14.2	1.1	-1.1	-8.2	1.1	-0.1	-17.4	10.7	1.6	-0.1	10.7	-1.6	0.1	8.1	-0.6	-7.7	7.8	-3.3	-1.8	22.9	-1.3	2.8	22.9	1.3	-2.8	-12.1	-2.2	-3.4	12.1	2.2	-3.4	-2.7	4.8	6.9	11.4	-0.6	4.6
BY61	Normal	Close	Male	-9.8	-21.3	3	-1.9	-9.1	1.5	0.3	-17.9	11.9	2.9	12.3	11.9	-2.9	-12.3	8.2	4.5	-17.4	8.6	-3.9	-3.8	25.8	1.1	10.4	25.8	-1.1	-10.4	-14	-2.1	1.5	14	2.1	1.5	3.9	7.9	4.2	7.8	-1.9	12
BY61	Normal	Open	Male	-10.3	-18.3	4.7	-1.9	-7.7	1.6	0.3	-17.5	11.6	3.2	9.3	11.6	-3.2	-9.3	9.8	3.8	-17.6	9.1	-4.2	-4.5	24.3	0.7	7.5	24.3	-0.7	-7.5	-12.8	-2.8	1.2	12.8	2.8	1.2	3.6	8.3	5.2	7.8	-2.6	12.3
BY61	Relaxed	Close	Male	-7.6	-15	5.2	-2.2	-6.6	5.5	-0.2	-14.8	7.1	3.5	11.5	7.1	-3.5	-11.5	5	4.7	-18.7	6.5	-5.2	-1.1	26.6	1.1	9.7	26.6	-1.1	-9.7	-19.6	-2.7	1.5	19.6	2.7	1.5	4.5	8.6	5.1	9.1	-0.9	12
BY61	Relaxed	Open	Male	-9.4	-15.6	7	-2.4	-4.4	5.5	-0.4	-16.9	6.1	3.8	3.9	6.1	-3.8	-3.9	5.4	3.4	-15.4	4.6	-5.3	-6.2	25.8	1.2	3	25.8	-1.2	-3	-19.7	-2.6	0.7	19.7	2.6	0.7	4.5	8.8	5.8	8.1	0.1	11.4
BY62	Normal	Close	Male	-4.3	-0.7	5	1.8	-8.8	-4.6	1.8	-11.5	9.7	1.8	-2.1	9.7	-1.8	2.1	9	0.2	1.6	3.4	-2.4	5.1	53	-2.5	0.2	53	2.5	-0.2	-43.3	-3.8	-3	43.3	3.8	-3	-0.3	7.8	9	5.6	-3.5	3.9
BY62	Normal	Open	Male	-2.2	-1	3	2.4	-10.1	-4.6	1.7	-11.2	11	1.9	-0.5	11	-1.9	0.5	8.8	-0.1	2.9	4.6	-3.1	6.1	54.2	-2.3	0.5	54.2	2.3	-0.5	-43.1	-3.9	-1.8	43.1	3.9	-1.8	-0.9	8.2	8.5	5.6	-3.5	4
BY62	Relaxed	Close	Male	-7.7	0.3	4.3	2	-10.4	-3.8	1.9	-12	9.7	2.1	-4.4	9.7	-2.1	4.4	8.1	0.7	1.5	2.8	-2.1	5	54.2	-2.4	-2.3	54.2	2.4	2.3	-44.4	-4.1	-2.8	44.4	4.1	-2.8	-0.3	8	8.6	5.8	-2.3	3.6
BY62	Relaxed	Open	Male	-4.9	0.6	4.8	1.9	-8.6	-4.2	1.6	-11.2	9.3	2.3	-3.9	9.3	-2.3	3.9	8.4	0	2.5	2.8	-2.6	4.7	53.6	-2.3	-1.7	53.6	2.3	1.7	-44.2	-4.2	-2.9	44.2	4.2	-2.9	-0.2	8	8.9	5.2	-3	3.5
BY69	Normal	Close	Male	-11.6	-12.8	1	3.2	-28.4	-0.4	4	-24.7	20.7	1.8	3.2	20.7	-1.8	-3.2	15.9	0.8	6.8	16.4	-4.1	10.2	23.1	-0.2	-0.1	23.1	0.2	0.1	-2.5	-3	2.4	2.5	3	2.4	-0.9	4.7	7.5	5.8	-3.7	4.8
BY69	Normal	Open	Male	-15.8	-12.5	1.3	3.2	-30	-0.5	4.2	-25.6	20.8	2.1	1.8	20.8	-2.1	-1.8	16.6	1.7	4.8	16.7	-3.3	9.6	20.1	0.1	-2.5	20.1	-0.1	2.5	0.5	-3.3	3.4	-0.5	3.3	3.4	-1.5	5.3	7.8	5.6	-3.7	4.9
BY69	Relaxed	Close	Male	-10.9	-16.2	-0.3	2.9	-28.3	-1.7	3.7	-24.3	19.8	1.6	5.3	19.8	-1.6	-5.3	12.9	0.3	4.7	13.9	-4.8	7.8	26.6	0.2	3.7	26.6	-0.2	-3.7	-6.8	-1.8	1	6.8	1.8	1	-0.3	5.4	7.8	6.6	-4.1	5.4
BY69	Relaxed	Open	Male	-15	-12.9	-0.6	2.9	-29.4	-1.3	3.7	-25.7	21.3	2.1	1.1	21.3	-2.1	-1.1	14.8	0.6	5.6	15.2	-4.8	8.5	27.2	0.2	-1.9	27.2	-0.2	1.9	-6	-2.8	2.1	6	2.8	2.1	-1.1	5.7	8	6.7	-3.4	5.3
BY75	Normal	Close	Male	-21.8	-9.9	5.6	-2	-22	-0.6	-1.3	-17.1	14.5	1.8	0.8	14.5	-1.8	-0.8	12.3	2.7	-11.2	9.5	-2.6	-3.7	30.3	-1.7	2.2	30.3	1.7	-2.2	-15.7	-3	-2.3	15.7	3	-2.3	1.7	10.7	11.7	12.9	-3.6	11.1
BY75	Normal	Open	Male	-11.3	-13	5.4	-2	-20	0.1	-1.4	-16.7	14.8	2	3.6	14.8	-2	-3.6	12.4	2.9	-6.3	10.4	-2.7	-4.1	29.7	-1.4	5.1	29.7	1.4	-5.1	-14.8	-2.9	-2.3	14.8	2.9	-2.3	1.5	11.5	11.6	12.5	-3.5	10.8
BY75	Relaxed	Close	Male	-14.3	-16.7	6.5	-2.1	-21.8	-1.4	-1.3	-18.9	14.1	1.9	3.9	14.1	-1.9	-3.9	11.8	3.5	-7.1	8.4	-1.4	-5.7	30.8	-3	7	30.8	3	-7	-16.5	-4.1	-4.2	16.5	4.1	-4.2	2.8	10.7	11.1	12.6	-3.4	11
BY75	Relaxed	Open	Male	-16.4	-11	5.1	-1.7	-22	-1.5	-1.4	-18.4	14.4	2.1	0.1	14.4	-2.1	-0.1	11.4	3.7	-5.9	8.1	-1.6	-4	29.1	-2.5	3.4	29.1	2.5	-3.4	-14.5	-3.6	-4.3	14.5	3.6	-4.3	2.1	11.3	11.7	12.2	-3.1	10.8
BY78	Normal	Close	Female	-0.7	-2.7	0.9	0.8	-3.9	1.9	3.9	-24	4.5	1.7	-7.3	4.5	-1.7	7.3	3.4	1.3	17.7	2.1	-3.8	11.7	37.8	0	-6.3	37.8	0	6.3	-33.3	-1.6	-1.1	33.3	1.6	-1.1	-4.9	-3.7	2.4	16.6	-4.5	2.2
BY78	Normal	Open	Female	-0.5	-5.4	-0.3	1.1	-4.1	1.3	3.9	-23.7	4.8	1.8	-4.9	4.8	-1.8	4.9	2.6	-0.4	15.1	1.9	-5.4	11.3	37.8	-0.4	-4.6	37.8	0.4	4.6	-32.9	-2.1	-0.5	32.9	2.1	-0.5	-5.2	-3	3.3	16.3	-5	2
BY78	Relaxed	Close	Female	-1.5	-3.9	0.7	0.9	-6	1.3	4.1	-24	3.5	1.5	-5.8	3.5	-1.5	5.8	2.1	0.9	17.6	0.9	-4.2	12.1	37	-0.3	-7.3	37	0.3	7.3	-33.6	-1.9	1.4	33.6	1.9	1.4	-4.5	-3.5	1.9	16.4	-4.2	1.9
BY78	Relaxed	Open	Female	-3	-4.1	0.3	1	-5.8	1.1	4	-23.9	4.3	1.6	-6.2	4.3	-1.6	6.2	2.6	0.9	15.4	1.4	-4	10.8	38.4	-0.4	-6.9	38.4	0.4	6.9	-34.2	-2	0.5	34.2	2	0.5	-4.6	-2.7	1.9	16.7	-4.8	2.3
BY81	Normal	Close	Male	-2	-8	-0.3	1.7	-22.4	-6.1	4.3	-26.6	11.5	0.7	0.2	11.5	-0.7	-0.2	7.8	1.5	14.3	5.4	-2.4	10.1	22.1	-0.7	1.3	22.1	0.7	-1.3	-10.6	-1.1	-1.3	10.6	1.1	-1.3	-3.2	7.6	4.8	7.1	-1.3	5.4
BY81	Normal	Open	Male	-1.2	-2.2	0.6	2.2	-22	-5.3	4.4	-26.1	11.1	0.5	-3.2	11.1	-0.5	3.2	9.4	1.7	17.2	6.3	-1.8	10.9	24.3	-0.6	-2.2	24.3	0.6	2.2	-13	-0.7	-1.7	13	0.7	-1.7	-3.5	8.7	4.4	7.4	-1.2	6
BY81	Relaxed	Open	Male	-4.5	-5	-3.3	0.5	-20.4	-8.8	3	-24.3	10.1	1.2	-3.3	10.1	-1.2	3.3	3.3	2.6	13	0.6	-1.8	8.7	23.6	0.1	-1.7	23.6	-0.1	1.7	-13.5	-0.7	-1.8	13.5	0.7	-1.8	-3	8.1	4.4	6.6	-0.7	4.3
BY84	Normal	Close	Male	-25.3	-19.2	1.3	8.5	-32.8	-1.6	6.9	-31.2	19.3	-0.8	-3.6	19.3	0.8	3.6	17.3	-4.7	3.2	16.5	-2.5	11.2	7.1	0.4	-5.9	7.1	-0.4	5.9	12.2	0.4	2.6	-12.2	-0.4	2.6	2	5.7	8.7	9.1	0.2	1.8
BY84	Normal	Open	Male	-30.2	-20.1	2	8.7	-33.4	-1.1	6.7	-31.4	19.8	-0.4	-6.9	19.8	0.4	6.9	19	-4.3	2	17.6	-2.3	8.4	18	1	-9.2	18	-1	9.2	1.8	0.6	2.7	-1.8	-0.6	2.7	1.7	5.7	8.2	9.7	0.4	0.3
BY84	Relaxed	Close	Male	-33.6	-15	0.8	8.6	-33.5	-1.9	6.8	-30.3	19.5	-0.5	-9.7	19.5	0.5	9.7	17.7	-4.3	1.6	16.4	-2.2	9.7	8.1	0.5	-11.2	8.1	-0.5	11.2	11.5	0.5	1.8	-11.5	-0.5	1.8	1.6	5.6	8.4	9	0.6	0.6
BY84	Relaxed	Open	Male	-27.9	-18.3	1.7	8.8	-33.2	-1.1	6.8	-32.2	20	-0.6	-6.1	20	0.6	6.1	18.7	-4.1	3.2	17.7	-2.2	10.7	17.9	0.4	-7.7	17.9	-0.4	7.7	2.1	0.4	1.9	-2.1	-0.4	1.9	2.1	5.8	7.9	9.1	0.4	1.6
BY89	Normal	Close	Male	-24.6	-7.8	-7.9	-3.2	-21	-6.1	2.2	-16.9	12.3	1	-3.4	12.3	-1	3.4	7.5	0.4	-3.2	6.8	-3.4	-6.8	23.7	0.5	-0.1	23.7	-0.5	0.1	-11.4	0.2	-3.3	11.4	-0.2	-3.3	-8.7	6.3	2.6	4.2	-4	14.1
BY89	Normal	Open	Male	-24.1	-12.9	-8.2	-3.3	-20	-6.7	2.3	-17.9	11.5	1	-1.2	11.5	-1	1.2	6.6	0.9	-5.8	6.3	-3	-9.3	22.9	0.3	3.3	22.9	-0.3	-3.3	-11.4	0.3	-4.5	11.4	-0.3	-4.5	-8.4	5.9	2.7	4.7	-4.9	14.5
BY89	Relaxed	Close	Male	-25.5	-7.2	-7.4	-3.1	-21.6	-6.2	2.2	-17	11.5	1.2	-4	11.5	-1.2	4	6	1.8	0.4	5.2	-1.9	-6	24.9	-0.1	1.1	24.9	0.1	-1.1	-13.2	-0.3	-5.3	13.2	0.3	-5.3	-7.3	3.4	0.4	4.3	-2.9	13.6
BY89	Relaxed	Open	Male	-22.7	-10.2	-7.6	-3.2	-20.1	-6.6	2.2	-17.7	11.2	1.2	-2.6	11.2	-1.2	2.6	5.8	1.3	-1.4	5.1	-2.4	-7.2	24.2	-0.1	2.9	24.2	0.1	-2.9	-13	-0.2	-5.6	13	0.2	-5.6	-7.6	4.8	2.7	4.3	-3.6	13.9

## Sheet: Emotion
Subject ID	Gender	State	Eyes	Score STAI	Score Rosenberg Self-Esteem Scale (RSE)	Score Five Facet Mindfulness Questionnaire
BY100	Female	Normal	Open	48	32	39
BY13	Male	Normal	Open	35	33	46
BY14	Female	Normal	Open	48	27	57
BY18	Male	Normal	Open	61	23	57
BY20	Male	Normal	Open	43	26	63
BY22	Female	Normal	Open	55	24	61
BY28	Male	Normal	Open	30	35	45
BY29	Female	Normal	Open	37	35	32
BY41	Male	Normal	Open	40	28	45
BY42	Female	Normal	Open	25	40	33
BY45	Female	Normal	Open	39	33	43
BY46	Female	Normal	Open	57	28	49
BY58	Female	Normal	Open	32	34	45
BY62	Male	Normal	Open	33	36	48
BY69	Male	Normal	Open	36	31	47
BY75	Male	Normal	Open	35	40	33
BY78	Female	Normal	Open	41	33	43
BY81	Male	Normal	Open	25	26	33
BY84	Male	Normal	Open	56	22	33
BY89	Male	Normal	Open	46	21	46
